# Supplementary material for: Quantification of Indocyanine Green Fluorescence Imaging in General, Visceral and Transplant Surgery
Source: J Clin Med. 2023 May 18;12(10):3550. doi: 10.3390/jcm12103550 (PMC10219543; doi:10.3390/jcm12103550)
Supplement: Supplementary file 1 [file jcm-12-03550-s001.zip]

Archive with 1 entries (1 files):
- jcm-2361860-supplementary.pdf
